# Supplementary material for: Leptanilla hypodracos sp. n., a new species of the cryptic ant genus Leptanilla (Hymenoptera, Formicidae) from Singapore, with new distribution data and an updated key to Oriental Leptanilla species
Source: Zookeys. 2016 Jan 11;(551):129–44. doi: 10.3897/zookeys.551.6686 (PMC4741293; doi:10.3897/zookeys.551.6686)
Supplement: XML Treatment for Leptanilla hypodracos [file zookeys.551.6686-treatment1.xml]

<!DOCTYPE tp:taxon-treatment
  PUBLIC "-//TaxonX//DTD Taxonomic Treatment Publishing DTD v0 20100105//EN" "tax-treatment-NSO.dtd">
<tp:taxon-treatment xmlns:tp="http://www.plazi.org/taxpub"><tp:treatment-meta><kwd-group><label>Taxon classification</label><kwd><named-content content-type="kingdom">Animalia</named-content></kwd><kwd><named-content content-type="order">Hymenoptera</named-content></kwd><kwd><named-content content-type="family">Formicidae</named-content></kwd></kwd-group><mixed-citation publication-type="journal"><person-group><name><surname>Wong</surname><given-names>Mark K. L.</given-names></name><name><surname>Guénard</surname><given-names>Benoit</given-names></name></person-group><article-title><italic><tp:taxon-name><tp:taxon-name-part taxon-name-part-type="genus">Leptanilla</tp:taxon-name-part> <tp:taxon-name-part taxon-name-part-type="species">hypodracos</tp:taxon-name-part></tp:taxon-name></italic> sp. n., a new species of the cryptic ant genus <italic><tp:taxon-name><tp:taxon-name-part taxon-name-part-type="genus">Leptanilla</tp:taxon-name-part></tp:taxon-name></italic> (<tp:taxon-name><tp:taxon-name-part taxon-name-part-type="order">Hymenoptera</tp:taxon-name-part></tp:taxon-name>, <tp:taxon-name><tp:taxon-name-part taxon-name-part-type="family">Formicidae</tp:taxon-name-part></tp:taxon-name>) from Singapore, with new distribution data and an updated key to Oriental <italic><tp:taxon-name><tp:taxon-name-part taxon-name-part-type="genus">Leptanilla</tp:taxon-name-part></tp:taxon-name></italic> species</article-title><source>Zookeys</source><day>11</day><month>1</month><year>2016</year><volume>2016</volume><issue>551</issue><fpage>129</fpage><lpage>144</lpage><pub-id pub-id-type="doi">10.3897/zookeys.551.6686</pub-id></mixed-citation></tp:treatment-meta><tp:nomenclature><tp:taxon-name>
              <tp:taxon-name-part taxon-name-part-type="genus">Leptanilla</tp:taxon-name-part>
              <tp:taxon-name-part taxon-name-part-type="species">hypodracos</tp:taxon-name-part>
              <object-id xmlns:xlink="http://www.w3.org/1999/xlink" content-type="zoobank" xlink:type="simple">http://zoobank.org/66F9C713-04C1-40F9-B746-30BD1949AC80</object-id>
            </tp:taxon-name><tp:taxon-authority>Wong &amp; Guénard</tp:taxon-authority><tp:taxon-status xmlns:xlink="http://www.w3.org/1999/xlink" xlink:type="simple">sp. n.</tp:taxon-status><xref ref-type="fig" rid="F1">Figs 1</xref><xref ref-type="fig" rid="F2">, 2</xref><xref ref-type="fig" rid="F3">, 3</xref><xref ref-type="fig" rid="F4">, 4</xref><xref ref-type="fig" rid="F5">, 5</xref><xref ref-type="fig" rid="F6">, 6</xref><xref ref-type="fig" rid="F7">, 7</xref></tp:nomenclature><tp:treatment-sec sec-type="Holotype"><title>Holotype.</title><p>Worker from SINGAPORE, Central Catchment Nature Reserve, <named-content xmlns:xlink="http://www.w3.org/1999/xlink" content-type="dwc:verbatimCoordinates" xlink:type="simple">1°21.3'N; 103°48.9'E</named-content>, ca. 55m asl, 15.VI.2015, via subterranean pitfall trap, leg. Mark K. L. Wong, label “MW150615-1.1” deposited in <abbrev xmlns:xlink="http://www.w3.org/1999/xlink" content-type="institution" xlink:title="Lee Kong Chian Natural History Museum, Singapore" xlink:type="simple">LKCNHM</abbrev>.</p></tp:treatment-sec><tp:treatment-sec sec-type="Paratypes"><title>Paratypes.</title><p>Two workers in total, all with the same data as holotype (deposited at <abbrev xmlns:xlink="http://www.w3.org/1999/xlink" content-type="institution" xlink:title="Insect Biodiversity and Biogeography Laboratory, School of Biological Sciences, The University of Hong Kong, Hong Kong SAR" xlink:type="simple">SBSHKU</abbrev>), labelled “MW150615-1.2” and “MW150615-1.3”. Unfortunately these specimens were incomplete when collected, with only a head present for one specimen and the second specimen missing part of its antennae and legs. Both specimens were probably damaged by other ants present in the subterranean pitfall trap during collection. The second specimen was very fragile and was damaged during specimen manipulation (breakage at the propodeum/petiole junction). The broken parts were kept in ethanol while the head and mesosoma were mounted for measurements.</p></tp:treatment-sec><tp:treatment-sec sec-type="Measurements and indices"><title>Measurements and indices.</title><p>
              <bold>Holotype.</bold> <abbrev xmlns:xlink="http://www.w3.org/1999/xlink" xlink:title="Head Length. Maximum length of head from the anterior median clypeal margin to the median posterior margin of the cephalic capsule measured along the midline as a straight line" xlink:type="simple">HL</abbrev> 0.35 mm; <abbrev xmlns:xlink="http://www.w3.org/1999/xlink" xlink:title="Head Width. Maximum width of head in full-face view excluding the eyes" xlink:type="simple">HW</abbrev> 0.27 mm; <abbrev xmlns:xlink="http://www.w3.org/1999/xlink" xlink:title="Mandible Length. Maximum length of mandible from the anterolateral margin of clypeus at outer side of mandibular insertion to mandibular apex" xlink:type="simple">MaL</abbrev> 0.16 mm; <abbrev xmlns:xlink="http://www.w3.org/1999/xlink" xlink:title="Scape Length. Maximum measurable length of scape, from the proximal point of scape shaft, not including the condyle, to the distal end of scape" xlink:type="simple">SL</abbrev> 0.19 mm; <abbrev xmlns:xlink="http://www.w3.org/1999/xlink" xlink:title="Eye Length. Maximum diameter of eye measured in lateral view" xlink:type="simple">EL</abbrev> 0 mm (eye absent); <abbrev xmlns:xlink="http://www.w3.org/1999/xlink" xlink:title="Weber’s Length of Mesosoma. Maximum diagonal distance in lateral view, from base of anterior slope of pronotum to metapleural lobe" xlink:type="simple">WL</abbrev> 0.44 mm; <abbrev xmlns:xlink="http://www.w3.org/1999/xlink" xlink:title="Pronotal Width. Maximum width of pronotum measured in dorsal view" xlink:type="simple">PNW</abbrev> 0.18 mm; <abbrev xmlns:xlink="http://www.w3.org/1999/xlink" xlink:title="Pronotal Height. Maximum height of pronotum measured in dorsal view" xlink:type="simple">PNH</abbrev> 0.12 mm; <abbrev xmlns:xlink="http://www.w3.org/1999/xlink" xlink:title="Mesonotal Width. Maximum width of the mesonotum measured in dorsal view" xlink:type="simple">MW</abbrev> 0.11 mm; <abbrev xmlns:xlink="http://www.w3.org/1999/xlink" xlink:title="Petiole Length. In dorsal view, maximum length of petiole, along the sagittal plane, and excluding the peduncle" xlink:type="simple">PTL</abbrev> 0.10 mm; <abbrev xmlns:xlink="http://www.w3.org/1999/xlink" xlink:title="Petiole Width. Maximum width of the petiole in dorsal view" xlink:type="simple">PTW</abbrev> 0.06 mm; <abbrev xmlns:xlink="http://www.w3.org/1999/xlink" xlink:title="Petiole Height. Maximum height of petiole, measured in lateral view from the highest median point of the node, orthogonally to the ventral outline of the node" xlink:type="simple">PTH</abbrev> 0.10 mm; <abbrev xmlns:xlink="http://www.w3.org/1999/xlink" xlink:title="Total Length. Maximum length of specimen measured from the tip of the mandibles to the tip of the last abdominal segment, not including sting" xlink:type="simple">TL</abbrev> 1.73 mm (stinger not included); <abbrev xmlns:xlink="http://www.w3.org/1999/xlink" xlink:title="Postpetiole Length. Maximum length of postpetiole, measured in dorsal view and not excluding the peduncle" xlink:type="simple">PPL</abbrev> 0.09 mm; <abbrev xmlns:xlink="http://www.w3.org/1999/xlink" xlink:title="Postpetiole Width. Maximum width of the postpetiole in dorsal view" xlink:type="simple">PPW</abbrev> 0.08 mm; <abbrev xmlns:xlink="http://www.w3.org/1999/xlink" xlink:title="Postpetiole Height. Maximum height of postpetiole, measured in lateral view from the highest point of the node" xlink:type="simple">PPH</abbrev> 0.12 mm; <abbrev xmlns:xlink="http://www.w3.org/1999/xlink" xlink:title="Cephalic Index. Calculated as: HW / HL × 100" xlink:type="simple">CI</abbrev> 78, <abbrev xmlns:xlink="http://www.w3.org/1999/xlink" xlink:title="Scape Index. Calculated as: SL / HW × 100" xlink:type="simple">SI</abbrev> 69, <abbrev xmlns:xlink="http://www.w3.org/1999/xlink" xlink:title="Mandibular Index. Calculated as: MaL / HW × 100" xlink:type="simple">MaI</abbrev> 57, <abbrev xmlns:xlink="http://www.w3.org/1999/xlink" xlink:title="Petiolar Index. Calculated as: PTW / PTL × 100" xlink:type="simple">PI</abbrev> 60, <abbrev xmlns:xlink="http://www.w3.org/1999/xlink" xlink:title="Postpetiolar Index. Calculated as: PPW / PPL × 100" xlink:type="simple">PPI</abbrev> 90, <abbrev xmlns:xlink="http://www.w3.org/1999/xlink" xlink:title="Postpetiolar Height Index. Calculated as: PPW / PPH × 100" xlink:type="simple">PPHI</abbrev> 70.</p><p>
              <bold>Paratype</bold> (n = 1). <abbrev xmlns:xlink="http://www.w3.org/1999/xlink" xlink:title="Head Length. Maximum length of head from the anterior median clypeal margin to the median posterior margin of the cephalic capsule measured along the midline as a straight line" xlink:type="simple">HL</abbrev> 0.35 mm; <abbrev xmlns:xlink="http://www.w3.org/1999/xlink" xlink:title="Head Width. Maximum width of head in full-face view excluding the eyes" xlink:type="simple">HW</abbrev> 0.27 mm; <abbrev xmlns:xlink="http://www.w3.org/1999/xlink" xlink:title="Mandible Length. Maximum length of mandible from the anterolateral margin of clypeus at outer side of mandibular insertion to mandibular apex" xlink:type="simple">MaL</abbrev> 0.15 mm; <abbrev xmlns:xlink="http://www.w3.org/1999/xlink" xlink:title="Scape Length. Maximum measurable length of scape, from the proximal point of scape shaft, not including the condyle, to the distal end of scape" xlink:type="simple">SL</abbrev> 0.19 mm; <abbrev xmlns:xlink="http://www.w3.org/1999/xlink" xlink:title="Weber’s Length of Mesosoma. Maximum diagonal distance in lateral view, from base of anterior slope of pronotum to metapleural lobe" xlink:type="simple">WL</abbrev> 0.44 mm; <abbrev xmlns:xlink="http://www.w3.org/1999/xlink" xlink:title="Pronotal Width. Maximum width of pronotum measured in dorsal view" xlink:type="simple">PNW</abbrev> 0.18 mm; <abbrev xmlns:xlink="http://www.w3.org/1999/xlink" xlink:title="Pronotal Height. Maximum height of pronotum measured in dorsal view" xlink:type="simple">PNH</abbrev> 0.12 mm; <abbrev xmlns:xlink="http://www.w3.org/1999/xlink" xlink:title="Mesonotal Width. Maximum width of the mesonotum measured in dorsal view" xlink:type="simple">MW</abbrev> 0.11 mm; <abbrev xmlns:xlink="http://www.w3.org/1999/xlink" xlink:title="Cephalic Index. Calculated as: HW / HL × 100" xlink:type="simple">CI</abbrev> 76, <abbrev xmlns:xlink="http://www.w3.org/1999/xlink" xlink:title="Scape Index. Calculated as: SL / HW × 100" xlink:type="simple">SI</abbrev> 69, <abbrev xmlns:xlink="http://www.w3.org/1999/xlink" xlink:title="Mandibular Index. Calculated as: MaL / HW × 100" xlink:type="simple">MaI</abbrev> 54.</p></tp:treatment-sec><tp:treatment-sec sec-type="Worker description"><title>Worker description.</title><p>
              <bold>Head.</bold> Head longer than wide (<abbrev xmlns:xlink="http://www.w3.org/1999/xlink" xlink:title="Cephalic Index. Calculated as: HW / HL × 100" xlink:type="simple">CI</abbrev> = 76–78). In full-face view, posterior margin of head straight to slightly concave. Lateral margins of head slightly convex with posterior margins rounded. Eyes absent. Anterior clypeal margin extending forward with two rounded lobes anterolaterally and slightly concave on its anteromedian portion (Fig. <xref ref-type="fig" rid="F1">1B</xref>). Median portion of clypeus raised. Mandibles short relative to head (<abbrev xmlns:xlink="http://www.w3.org/1999/xlink" xlink:title="Mandibular Index. Calculated as: MaL / HW × 100" xlink:type="simple">MaI</abbrev> = 54–57) armed with three teeth. Mandibles with a distinct ridge <!--PageBreak-->on their basal margin (Fig. <xref ref-type="fig" rid="F2">2B</xref>). Apical tooth large and acute followed by two smaller teeth; with the basal tooth significantly smaller, blunt and pointing inward. Antennal insertion exposed. Antennae with 12 segments. Scape inflated in its median portion, dorsally concave, and extending over the mid-point of head. Pedicel distinct from <!--PageBreak-->the scape and flagellum by marked constrictions. Flagellum incrassate with the last antennal segment distinctly longer than the previous flagellomeres, about the size of the previous two segments.</p><fig id="F1" position="float" orientation="portrait"><label>Figure 1.</label><caption><p>Head view of <italic><tp:taxon-name><tp:taxon-name-part taxon-name-part-type="genus">Leptanilla</tp:taxon-name-part> <tp:taxon-name-part taxon-name-part-type="species">clypeata</tp:taxon-name-part></tp:taxon-name></italic> from Java (<bold>A</bold>) and <italic><tp:taxon-name><tp:taxon-name-part taxon-name-part-type="genus">Leptanilla</tp:taxon-name-part> <tp:taxon-name-part taxon-name-part-type="species">hypodracos</tp:taxon-name-part></tp:taxon-name></italic> from Singapore (Holotype) (<bold>B</bold>). Photographs are on the same scale.</p></caption><graphic xmlns:xlink="http://www.w3.org/1999/xlink" xlink:href="zookeys-551-129-g001.jpg" position="float" orientation="portrait" xlink:type="simple" id="oo_72600.jpg"/></fig><fig id="F2" position="float" orientation="portrait"><label>Figure 2.</label><caption><p>Head view focusing on the mandibles of <italic><tp:taxon-name><tp:taxon-name-part taxon-name-part-type="genus">Leptanilla</tp:taxon-name-part> <tp:taxon-name-part taxon-name-part-type="species">clypeata</tp:taxon-name-part></tp:taxon-name></italic> from Java (<bold>A</bold>) and <italic><tp:taxon-name><tp:taxon-name-part taxon-name-part-type="genus">Leptanilla</tp:taxon-name-part> <tp:taxon-name-part taxon-name-part-type="species">hypodracos</tp:taxon-name-part></tp:taxon-name></italic> from Singapore (Holotype) (<bold>B</bold>). Photographs are on the same scale.</p></caption><graphic xmlns:xlink="http://www.w3.org/1999/xlink" xlink:href="zookeys-551-129-g002.jpg" position="float" orientation="portrait" xlink:type="simple" id="oo_72601.jpg"/></fig><p>
              <bold>Mesosoma.</bold> In lateral view, mesosoma with a continuous straight appearance with the exception of a well-marked interruption of the promesonotal suture (Fig. <xref ref-type="fig" rid="F3">3B</xref>). In dorsal view, pronotum wider than posterior portions of mesosoma, especially on its anterior half (Fig. <xref ref-type="fig" rid="F4">4B</xref>). In profile view, a distinct sulcus of fine striae separates the pronotum from the propleuron extending from the dorsal portion of the neck and reaching the inferior part of the promesonotal suture just above the coxal junction (Fig. <xref ref-type="fig" rid="F5">5B</xref>). In profile view, both anterodorsal and anteroventral parts of pronotum rounded with the latter droplet-shaped. Mesonotum and propodeum with similar width and without obvious inflated portion. Promesonotal suture deeply impressed and clearly visible in both dorsal and profile view. Metapleural gland bulla large and elongate, nearly as large as the maximum width of hind coxa (Fig. <xref ref-type="fig" rid="F6">6B</xref>). Posterior part of propodeum forming the propodeal declivity nearly at right angle with rounded edges.</p><fig id="F3" position="float" orientation="portrait"><label>Figure 3.</label><caption><p>Profile view of <italic><tp:taxon-name><tp:taxon-name-part taxon-name-part-type="genus">Leptanilla</tp:taxon-name-part> <tp:taxon-name-part taxon-name-part-type="species">clypeata</tp:taxon-name-part></tp:taxon-name></italic> from Java (<bold>A</bold>) and <italic><tp:taxon-name><tp:taxon-name-part taxon-name-part-type="genus">Leptanilla</tp:taxon-name-part> <tp:taxon-name-part taxon-name-part-type="species">hypodracos</tp:taxon-name-part></tp:taxon-name></italic> from Singapore (Holotype (<bold>B</bold>). Photographs are on the same scale.</p></caption><graphic xmlns:xlink="http://www.w3.org/1999/xlink" xlink:href="zookeys-551-129-g003.jpg" position="float" orientation="portrait" xlink:type="simple" id="oo_72602.jpg"/></fig><fig id="F4" position="float" orientation="portrait"><label>Figure 4.</label><caption><p>Dorsal view of <italic><tp:taxon-name><tp:taxon-name-part taxon-name-part-type="genus">Leptanilla</tp:taxon-name-part> <tp:taxon-name-part taxon-name-part-type="species">clypeata</tp:taxon-name-part></tp:taxon-name></italic> from Java (<bold>A</bold>) and <italic><tp:taxon-name><tp:taxon-name-part taxon-name-part-type="genus">Leptanilla</tp:taxon-name-part> <tp:taxon-name-part taxon-name-part-type="species">hypodracos</tp:taxon-name-part></tp:taxon-name></italic> from Singapore (Holotype) (<bold>B</bold>). Photographs are on the same scale.</p></caption><graphic xmlns:xlink="http://www.w3.org/1999/xlink" xlink:href="zookeys-551-129-g004.jpg" position="float" orientation="portrait" xlink:type="simple" id="oo_72603.jpg"/></fig><fig id="F5" position="float" orientation="portrait"><label>Figure 5.</label><caption><p>Profile view focusing on the pronotum, mesonotum and anterior part of propodeum of <italic><tp:taxon-name><tp:taxon-name-part taxon-name-part-type="genus">Leptanilla</tp:taxon-name-part> <tp:taxon-name-part taxon-name-part-type="species">clypeata</tp:taxon-name-part></tp:taxon-name></italic> from Java (<bold>A</bold>) and <italic><tp:taxon-name><tp:taxon-name-part taxon-name-part-type="genus">Leptanilla</tp:taxon-name-part> <tp:taxon-name-part taxon-name-part-type="species">hypodracos</tp:taxon-name-part></tp:taxon-name></italic> from Singapore (Holotype) (<bold>B</bold>). Note that the right side of <italic><tp:taxon-name><tp:taxon-name-part taxon-name-part-type="genus">Leptanilla</tp:taxon-name-part> <tp:taxon-name-part taxon-name-part-type="species">hypodracos</tp:taxon-name-part></tp:taxon-name></italic> is presented here. Photographs are on the same scale.</p></caption><graphic xmlns:xlink="http://www.w3.org/1999/xlink" xlink:href="zookeys-551-129-g005.jpg" position="float" orientation="portrait" xlink:type="simple" id="oo_72604.jpg"/></fig><fig id="F6" position="float" orientation="portrait"><label>Figure 6.</label><caption><p>Profile view focusing on the propodeum, petiole and subpetiole of <italic><tp:taxon-name><tp:taxon-name-part taxon-name-part-type="genus">Leptanilla</tp:taxon-name-part> <tp:taxon-name-part taxon-name-part-type="species">clypeata</tp:taxon-name-part></tp:taxon-name></italic> from Java (<bold>A</bold>) and <italic><tp:taxon-name><tp:taxon-name-part taxon-name-part-type="genus">Leptanilla</tp:taxon-name-part> <tp:taxon-name-part taxon-name-part-type="species">hypodracos</tp:taxon-name-part></tp:taxon-name></italic> from Singapore (Holotype) (<bold>B</bold>). Photographs are on the same scale.</p></caption><graphic xmlns:xlink="http://www.w3.org/1999/xlink" xlink:href="zookeys-551-129-g006.jpg" position="float" orientation="portrait" xlink:type="simple" id="oo_72605.jpg"/></fig><p>
              <bold>Metasoma.</bold> In profile view, dorsal and ventral portion of petiolar node markedly convex, rounded without acute portion nor subpetiolar process. Dorsal margin of postpetiole convex and rounded. Dorsal margin of the postpetiolar node lower than the maximal height of the dorsal margin of the petiolar node. Sternopostpetiolar process well <!--PageBreak-->developed and rounded. In dorsal view, petiolar node longer than wide (<abbrev xmlns:xlink="http://www.w3.org/1999/xlink" xlink:title="Petiole Length. In dorsal view, maximum length of petiole, along the sagittal plane, and excluding the peduncle" xlink:type="simple">PTL</abbrev> = 0.10 mm, <abbrev xmlns:xlink="http://www.w3.org/1999/xlink" xlink:title="Petiole Width. Maximum width of the petiole in dorsal view" xlink:type="simple">PTW</abbrev> = 0.06 mm) while postpetiole more rounded (<abbrev xmlns:xlink="http://www.w3.org/1999/xlink" xlink:title="Postpetiole Length. Maximum length of postpetiole, measured in dorsal view and not excluding the peduncle" xlink:type="simple">PPL</abbrev> = 0.09 mm, <abbrev xmlns:xlink="http://www.w3.org/1999/xlink" xlink:title="Postpetiole Width. Maximum width of the postpetiole in dorsal view" xlink:type="simple">PPW</abbrev> = 0.08 mm).</p><p>
              <bold>Sculpture.</bold> Sculpture absent on most of the body. Most of the body with a slick and shiny appearance with the exception of the neck with clear transversal striae (Fig. <xref ref-type="fig" rid="F7">7B</xref>). Hair insertion on head giving an impression of the presence of small punctuations.</p><fig id="F7" position="float" orientation="portrait"><label>Figure 7.</label><caption><p>Dorsal view focusing on the pronotum and neck of <italic><tp:taxon-name><tp:taxon-name-part taxon-name-part-type="genus">Leptanilla</tp:taxon-name-part> <tp:taxon-name-part taxon-name-part-type="species">clypeata</tp:taxon-name-part></tp:taxon-name></italic> from Java (<bold>A</bold>) and <italic><tp:taxon-name><tp:taxon-name-part taxon-name-part-type="genus">Leptanilla</tp:taxon-name-part> <tp:taxon-name-part taxon-name-part-type="species">hypodracos</tp:taxon-name-part></tp:taxon-name></italic> from Singapore (Holotype) (<bold>B</bold>). Photographs are on the same scale.</p></caption><graphic xmlns:xlink="http://www.w3.org/1999/xlink" xlink:href="zookeys-551-129-g007.jpg" position="float" orientation="portrait" xlink:type="simple" id="oo_72606.jpg"/></fig><p>
              <bold>Pubescence.</bold> Pubescence present on most of the body, especially on dorsal parts. Antennae and mandibles with numerous erect to suberect long hairs.</p><p>
              <bold>Coloration.</bold> Head, thorax and fore coxa with a dark amber colour, while petiole, postpetiole and most of the gaster slightly lighter. Antennae, legs (with the exception of the fore coxa) and tip of the gaster with a much lighter yellow coloration.</p><p>
              <bold>Castes.</bold> Male and female unknown.</p></tp:treatment-sec><tp:treatment-sec sec-type="Etymology"><title>Etymology.</title><p>The species epithet is derived from a combination of the Latin terms for ‘under’ and ‘dragon’, in reference to the slender, dragon-like appearance of this subterranean predator. The species epithet is a noun, and thus invariant.</p></tp:treatment-sec><tp:treatment-sec sec-type="Distribution"><title>Distribution.</title><p>Southeast Asia. Only known from Singapore.</p></tp:treatment-sec><tp:treatment-sec sec-type="Ecology"><title>Ecology.</title><p>
              <italic><tp:taxon-name><tp:taxon-name-part taxon-name-part-type="genus">Leptanilla</tp:taxon-name-part> <tp:taxon-name-part taxon-name-part-type="species">hypodracos</tp:taxon-name-part></tp:taxon-name></italic> was collected from a well-shaded patch of tropical low-lying old secondary forest with a high density of leaf litter and woody debris on <!--PageBreak-->the forest floor. As with other <tp:taxon-name><tp:taxon-name-part taxon-name-part-type="subfamily">Leptanillinae</tp:taxon-name-part></tp:taxon-name>, <italic><tp:taxon-name><tp:taxon-name-part taxon-name-part-type="genus">Leptanilla</tp:taxon-name-part> <tp:taxon-name-part taxon-name-part-type="species">hypodracos</tp:taxon-name-part></tp:taxon-name></italic> presents a hypogaeic lifestyle and was collected in a baited subterranean pitfall trap at a depth between 10–15 cm. Colony size and structure is unknown. Although the specimens were collected in a trap containing tuna bait, it is presently unclear as to whether <italic><tp:taxon-name><tp:taxon-name-part taxon-name-part-type="genus">Leptanilla</tp:taxon-name-part> <tp:taxon-name-part taxon-name-part-type="species">hypodracos</tp:taxon-name-part></tp:taxon-name></italic> were recruited to the bait, since other <italic><tp:taxon-name><tp:taxon-name-part taxon-name-part-type="genus">Leptanilla</tp:taxon-name-part></tp:taxon-name></italic> species have previously been suggested to be specialist predators of geophilomorph centipedes (<xref ref-type="bibr" rid="B11">Masuko 1990</xref>) and have yet to demonstrate any scavenging habits. In contrast, other species present at the same bait were collected in high densities (&gt;100 individuals each), and these belonged to mass-raiding species of <italic><tp:taxon-name><tp:taxon-name-part taxon-name-part-type="genus">Dorylus</tp:taxon-name-part></tp:taxon-name></italic> Fabricius, 1973 and generalized foraging species of <italic><tp:taxon-name><tp:taxon-name-part taxon-name-part-type="genus">Carebara</tp:taxon-name-part></tp:taxon-name></italic> Westwood, 1840.</p><!--PageBreak--></tp:treatment-sec><tp:treatment-sec sec-type="Remarks"><title>Remarks.</title><p>Based on a morphological examination, <italic><tp:taxon-name><tp:taxon-name-part taxon-name-part-type="genus">Leptanilla</tp:taxon-name-part> <tp:taxon-name-part taxon-name-part-type="species">hypodracos</tp:taxon-name-part></tp:taxon-name></italic> is close to several other <italic><tp:taxon-name><tp:taxon-name-part taxon-name-part-type="genus">Leptanilla</tp:taxon-name-part></tp:taxon-name></italic> from the Oriental region, namely <italic><tp:taxon-name><tp:taxon-name-part taxon-name-part-type="genus">Leptanilla</tp:taxon-name-part> <tp:taxon-name-part taxon-name-part-type="species">escheri</tp:taxon-name-part></tp:taxon-name></italic> Kutter, 1948, <italic><tp:taxon-name><tp:taxon-name-part taxon-name-part-type="genus">Leptanilla</tp:taxon-name-part> <tp:taxon-name-part taxon-name-part-type="species">butteli</tp:taxon-name-part></tp:taxon-name></italic> Forel, 1913, and <italic><tp:taxon-name><tp:taxon-name-part taxon-name-part-type="genus">Leptanilla</tp:taxon-name-part> <tp:taxon-name-part taxon-name-part-type="species">thai</tp:taxon-name-part></tp:taxon-name></italic>, but is most similar to <italic><tp:taxon-name><tp:taxon-name-part taxon-name-part-type="genus">Leptanilla</tp:taxon-name-part> <tp:taxon-name-part taxon-name-part-type="species">clypeata</tp:taxon-name-part></tp:taxon-name></italic>.</p><p>
              <italic><tp:taxon-name><tp:taxon-name-part taxon-name-part-type="genus">Leptanilla</tp:taxon-name-part> <tp:taxon-name-part taxon-name-part-type="species">hypodracos</tp:taxon-name-part></tp:taxon-name></italic> differs from <italic><tp:taxon-name><tp:taxon-name-part taxon-name-part-type="genus">Leptanilla</tp:taxon-name-part> <tp:taxon-name-part taxon-name-part-type="species">escheri</tp:taxon-name-part></tp:taxon-name></italic> in the anterior margin of the petiole in profile view, which is rounded in <italic><tp:taxon-name><tp:taxon-name-part taxon-name-part-type="genus">Leptanilla</tp:taxon-name-part> <tp:taxon-name-part taxon-name-part-type="species">hypodracos</tp:taxon-name-part></tp:taxon-name></italic> but more angular in <italic><tp:taxon-name><tp:taxon-name-part taxon-name-part-type="genus">Leptanilla</tp:taxon-name-part> <tp:taxon-name-part taxon-name-part-type="species">escheri</tp:taxon-name-part></tp:taxon-name></italic> while in dorsal view, <italic><tp:taxon-name><tp:taxon-name-part taxon-name-part-type="genus">Leptanilla</tp:taxon-name-part> <tp:taxon-name-part taxon-name-part-type="species">hypodracos</tp:taxon-name-part></tp:taxon-name></italic> displays a long and narrow petiole (<abbrev xmlns:xlink="http://www.w3.org/1999/xlink" xlink:title="Petiolar Index. Calculated as: PTW / PTL × 100" xlink:type="simple">PI</abbrev> = 47, <abbrev xmlns:xlink="http://www.w3.org/1999/xlink" xlink:title="Postpetiolar Index. Calculated as: PPW / PPL × 100" xlink:type="simple">PPI</abbrev> = 83) that contrasts with the rounded petiole which is as wide as it is long in <italic><tp:taxon-name><tp:taxon-name-part taxon-name-part-type="genus">Leptanilla</tp:taxon-name-part> <tp:taxon-name-part taxon-name-part-type="species">escheri</tp:taxon-name-part></tp:taxon-name></italic> (<abbrev xmlns:xlink="http://www.w3.org/1999/xlink" xlink:title="Petiolar Index. Calculated as: PTW / PTL × 100" xlink:type="simple">PI</abbrev> = 87–120, <abbrev xmlns:xlink="http://www.w3.org/1999/xlink" xlink:title="Postpetiolar Index. Calculated as: PPW / PPL × 100" xlink:type="simple">PPI</abbrev> = 117–145). In dorsal view <italic><tp:taxon-name><tp:taxon-name-part taxon-name-part-type="genus">Leptanilla</tp:taxon-name-part> <tp:taxon-name-part taxon-name-part-type="species">hypodracos</tp:taxon-name-part></tp:taxon-name></italic> also has a narrower mesosoma than <italic><tp:taxon-name><tp:taxon-name-part taxon-name-part-type="genus">Leptanilla</tp:taxon-name-part> <tp:taxon-name-part taxon-name-part-type="species">escheri</tp:taxon-name-part></tp:taxon-name></italic>. Furthermore, as records of <italic><tp:taxon-name><tp:taxon-name-part taxon-name-part-type="genus">Leptanilla</tp:taxon-name-part> <tp:taxon-name-part taxon-name-part-type="species">escheri</tp:taxon-name-part></tp:taxon-name></italic> are restricted to southern Indian highlands where the elevation ranges from 1250 to 1775m asl, and <italic><tp:taxon-name><tp:taxon-name-part taxon-name-part-type="genus">Leptanilla</tp:taxon-name-part> <tp:taxon-name-part taxon-name-part-type="species">hypodracos</tp:taxon-name-part></tp:taxon-name></italic> was collected in a tropical lowland forest of Singapore at an elevation of 55m asl, it is conceivable that the two species occupy differing ecological niches.</p><p>Similar species reported from the Malay Peninsula include <italic><tp:taxon-name><tp:taxon-name-part taxon-name-part-type="genus">Leptanilla</tp:taxon-name-part> <tp:taxon-name-part taxon-name-part-type="species">butteli</tp:taxon-name-part></tp:taxon-name></italic> from West Malaysia and <italic><tp:taxon-name><tp:taxon-name-part taxon-name-part-type="genus">Leptanilla</tp:taxon-name-part> <tp:taxon-name-part taxon-name-part-type="species">thai</tp:taxon-name-part></tp:taxon-name></italic> from Southern Thailand. However, <italic><tp:taxon-name><tp:taxon-name-part taxon-name-part-type="genus">Leptanilla</tp:taxon-name-part> <tp:taxon-name-part taxon-name-part-type="species">hypodracos</tp:taxon-name-part></tp:taxon-name></italic> is distinguished from these species in having a more rounded petiolar node and a less inflated petiole. <!--PageBreak-->In comparison, both <italic><tp:taxon-name><tp:taxon-name-part taxon-name-part-type="genus">Leptanilla</tp:taxon-name-part> <tp:taxon-name-part taxon-name-part-type="species">butteli</tp:taxon-name-part></tp:taxon-name></italic> and <italic><tp:taxon-name><tp:taxon-name-part taxon-name-part-type="genus">Leptanilla</tp:taxon-name-part> <tp:taxon-name-part taxon-name-part-type="species">thai</tp:taxon-name-part></tp:taxon-name></italic> possess square-shaped petiolar nodes with rounded angles and more inflated petioles (<xref ref-type="bibr" rid="B3">Baroni Urbani 1977</xref>). In full-face view, the extension of the anterior clypeal margin is present in <italic><tp:taxon-name><tp:taxon-name-part taxon-name-part-type="genus">Leptanilla</tp:taxon-name-part> <tp:taxon-name-part taxon-name-part-type="species">hypodracos</tp:taxon-name-part></tp:taxon-name></italic> but absent in <italic><tp:taxon-name><tp:taxon-name-part taxon-name-part-type="genus">Leptanilla</tp:taxon-name-part> <tp:taxon-name-part taxon-name-part-type="species">butteli</tp:taxon-name-part></tp:taxon-name></italic>. In terms of overall size, <italic><tp:taxon-name><tp:taxon-name-part taxon-name-part-type="genus">Leptanilla</tp:taxon-name-part> <tp:taxon-name-part taxon-name-part-type="species">hypodracos</tp:taxon-name-part></tp:taxon-name></italic> (<abbrev xmlns:xlink="http://www.w3.org/1999/xlink" xlink:title="Total Length. Maximum length of specimen measured from the tip of the mandibles to the tip of the last abdominal segment, not including sting" xlink:type="simple">TL</abbrev> = 1.73 mm) is larger than both <italic><tp:taxon-name><tp:taxon-name-part taxon-name-part-type="genus">Leptanilla</tp:taxon-name-part> <tp:taxon-name-part taxon-name-part-type="species">butteli</tp:taxon-name-part></tp:taxon-name></italic> (<abbrev xmlns:xlink="http://www.w3.org/1999/xlink" xlink:title="Total Length. Maximum length of specimen measured from the tip of the mandibles to the tip of the last abdominal segment, not including sting" xlink:type="simple">TL</abbrev> = 1.40–1.50 mm) and <italic><tp:taxon-name><tp:taxon-name-part taxon-name-part-type="genus">Leptanilla</tp:taxon-name-part> <tp:taxon-name-part taxon-name-part-type="species">thai</tp:taxon-name-part></tp:taxon-name></italic> (<abbrev xmlns:xlink="http://www.w3.org/1999/xlink" xlink:title="Total Length. Maximum length of specimen measured from the tip of the mandibles to the tip of the last abdominal segment, not including sting" xlink:type="simple">TL</abbrev> = 1.40–1.50 mm), although the head size of <italic><tp:taxon-name><tp:taxon-name-part taxon-name-part-type="genus">Leptanilla</tp:taxon-name-part> <tp:taxon-name-part taxon-name-part-type="species">thai</tp:taxon-name-part></tp:taxon-name></italic> (<abbrev xmlns:xlink="http://www.w3.org/1999/xlink" xlink:title="Head Length. Maximum length of head from the anterior median clypeal margin to the median posterior margin of the cephalic capsule measured along the midline as a straight line" xlink:type="simple">HL</abbrev> = 0.36 mm, <abbrev xmlns:xlink="http://www.w3.org/1999/xlink" xlink:title="Head Width. Maximum width of head in full-face view excluding the eyes" xlink:type="simple">HW</abbrev> = 0.27 mm) (<xref ref-type="bibr" rid="B3">Baroni Urbani 1977</xref>) is comparable to that of <italic><tp:taxon-name><tp:taxon-name-part taxon-name-part-type="genus">Leptanilla</tp:taxon-name-part> <tp:taxon-name-part taxon-name-part-type="species">hypodracos</tp:taxon-name-part></tp:taxon-name></italic> (<abbrev xmlns:xlink="http://www.w3.org/1999/xlink" xlink:title="Head Length. Maximum length of head from the anterior median clypeal margin to the median posterior margin of the cephalic capsule measured along the midline as a straight line" xlink:type="simple">HL</abbrev> = 0.35 mm, <abbrev xmlns:xlink="http://www.w3.org/1999/xlink" xlink:title="Head Width. Maximum width of head in full-face view excluding the eyes" xlink:type="simple">HW</abbrev> = 0.27 mm).</p><p>
              <italic><tp:taxon-name><tp:taxon-name-part taxon-name-part-type="genus">Leptanilla</tp:taxon-name-part> <tp:taxon-name-part taxon-name-part-type="species">hypodracos</tp:taxon-name-part></tp:taxon-name></italic> presents the most similarities with <italic><tp:taxon-name><tp:taxon-name-part taxon-name-part-type="genus">Leptanilla</tp:taxon-name-part> <tp:taxon-name-part taxon-name-part-type="species">clypeata</tp:taxon-name-part></tp:taxon-name></italic> from Java, Indonesia, but can be distinguished from the latter by a suite of distinct characteristics. We also provide a new set of complete measurements for <italic><tp:taxon-name><tp:taxon-name-part taxon-name-part-type="genus">Leptanilla</tp:taxon-name-part> <tp:taxon-name-part taxon-name-part-type="species">clypeata</tp:taxon-name-part></tp:taxon-name></italic> (see below). The primary difference is observed in dorsal view and pertains to the shape and size of the petiolar node and postpetiole. In <italic><tp:taxon-name><tp:taxon-name-part taxon-name-part-type="genus">Leptanilla</tp:taxon-name-part> <tp:taxon-name-part taxon-name-part-type="species">hypodracos</tp:taxon-name-part></tp:taxon-name></italic>, the petiolar node is nearly twice longer than wide (<abbrev xmlns:xlink="http://www.w3.org/1999/xlink" xlink:title="Petiolar Index. Calculated as: PTW / PTL × 100" xlink:type="simple">PI</abbrev> = 60, <abbrev xmlns:xlink="http://www.w3.org/1999/xlink" xlink:title="Petiole Length. In dorsal view, maximum length of petiole, along the sagittal plane, and excluding the peduncle" xlink:type="simple">PTL</abbrev> = 0.10 mm, <abbrev xmlns:xlink="http://www.w3.org/1999/xlink" xlink:title="Petiole Width. Maximum width of the petiole in dorsal view" xlink:type="simple">PTW</abbrev> = 0.06 mm) and the postpetiole is longer than wide, and also more rounded (<abbrev xmlns:xlink="http://www.w3.org/1999/xlink" xlink:title="Postpetiolar Index. Calculated as: PPW / PPL × 100" xlink:type="simple">PPI</abbrev> = 90, <abbrev xmlns:xlink="http://www.w3.org/1999/xlink" xlink:title="Postpetiole Length. Maximum length of postpetiole, measured in dorsal view and not excluding the peduncle" xlink:type="simple">PPL</abbrev> = 0.9 mm, <abbrev xmlns:xlink="http://www.w3.org/1999/xlink" xlink:title="Postpetiole Width. Maximum width of the postpetiole in dorsal view" xlink:type="simple">PPW</abbrev> = 0.08 mm). However in <italic><tp:taxon-name><tp:taxon-name-part taxon-name-part-type="genus">Leptanilla</tp:taxon-name-part> <tp:taxon-name-part taxon-name-part-type="species">clypeata</tp:taxon-name-part></tp:taxon-name></italic>, the petiolar node is almost as wide as long (<abbrev xmlns:xlink="http://www.w3.org/1999/xlink" xlink:title="Petiolar Index. Calculated as: PTW / PTL × 100" xlink:type="simple">PI</abbrev> = 82, <abbrev xmlns:xlink="http://www.w3.org/1999/xlink" xlink:title="Petiole Length. In dorsal view, maximum length of petiole, along the sagittal plane, and excluding the peduncle" xlink:type="simple">PTL</abbrev> = 0.11 mm, <abbrev xmlns:xlink="http://www.w3.org/1999/xlink" xlink:title="Petiole Width. Maximum width of the petiole in dorsal view" xlink:type="simple">PTW</abbrev> = 0.09 mm in <xref ref-type="bibr" rid="B8">Ito et al. 2001</xref>; new measurements <abbrev xmlns:xlink="http://www.w3.org/1999/xlink" xlink:title="Petiolar Index. Calculated as: PTW / PTL × 100" xlink:type="simple">PI</abbrev> = 100, <abbrev xmlns:xlink="http://www.w3.org/1999/xlink" xlink:title="Petiole Length. In dorsal view, maximum length of petiole, along the sagittal plane, and excluding the peduncle" xlink:type="simple">PTL</abbrev> = 0.10 mm, <!--PageBreak--><abbrev xmlns:xlink="http://www.w3.org/1999/xlink" xlink:title="Petiole Width. Maximum width of the petiole in dorsal view" xlink:type="simple">PTW</abbrev> = 0.10 mm), while the postpetiole is distinctly wider than long (<abbrev xmlns:xlink="http://www.w3.org/1999/xlink" xlink:title="Postpetiolar Index. Calculated as: PPW / PPL × 100" xlink:type="simple">PPI</abbrev> = 137, <abbrev xmlns:xlink="http://www.w3.org/1999/xlink" xlink:title="Postpetiole Width. Maximum width of the postpetiole in dorsal view" xlink:type="simple">PPW</abbrev> = 0.11 mm, <abbrev xmlns:xlink="http://www.w3.org/1999/xlink" xlink:title="Postpetiole Length. Maximum length of postpetiole, measured in dorsal view and not excluding the peduncle" xlink:type="simple">PPL</abbrev> = 0.08 mm in <xref ref-type="bibr" rid="B8">Ito et al. 2001</xref>; new measurements <abbrev xmlns:xlink="http://www.w3.org/1999/xlink" xlink:title="Postpetiolar Index. Calculated as: PPW / PPL × 100" xlink:type="simple">PPI</abbrev> = 133, <abbrev xmlns:xlink="http://www.w3.org/1999/xlink" xlink:title="Postpetiole Width. Maximum width of the postpetiole in dorsal view" xlink:type="simple">PPW</abbrev> = 0.12 mm, <abbrev xmlns:xlink="http://www.w3.org/1999/xlink" xlink:title="Postpetiole Length. Maximum length of postpetiole, measured in dorsal view and not excluding the peduncle" xlink:type="simple">PPL</abbrev> = 0.09 mm) contrary to <italic><tp:taxon-name><tp:taxon-name-part taxon-name-part-type="genus">Leptanilla</tp:taxon-name-part> <tp:taxon-name-part taxon-name-part-type="species">hypodracos</tp:taxon-name-part></tp:taxon-name></italic>. Hairs on the posterodorsal subpetiolar process of <italic><tp:taxon-name><tp:taxon-name-part taxon-name-part-type="genus">Leptanilla</tp:taxon-name-part> <tp:taxon-name-part taxon-name-part-type="species">hypodracos</tp:taxon-name-part></tp:taxon-name></italic> are sparser and shorter than in <italic><tp:taxon-name><tp:taxon-name-part taxon-name-part-type="genus">Leptanilla</tp:taxon-name-part> <tp:taxon-name-part taxon-name-part-type="species">clypeata</tp:taxon-name-part></tp:taxon-name></italic>. The posterodorsal corner of the prodeum also more angular in <italic><tp:taxon-name><tp:taxon-name-part taxon-name-part-type="genus">Leptanilla</tp:taxon-name-part> <tp:taxon-name-part taxon-name-part-type="species">hypodracos</tp:taxon-name-part></tp:taxon-name></italic> while being more rounded in <italic><tp:taxon-name><tp:taxon-name-part taxon-name-part-type="genus">Leptanilla</tp:taxon-name-part> <tp:taxon-name-part taxon-name-part-type="species">clypeata</tp:taxon-name-part></tp:taxon-name></italic>. In full-face view, the mandibles of <italic><tp:taxon-name><tp:taxon-name-part taxon-name-part-type="genus">Leptanilla</tp:taxon-name-part> <tp:taxon-name-part taxon-name-part-type="species">hypodracos</tp:taxon-name-part></tp:taxon-name></italic> display a long and well-defined basal tooth, however this character is neither visible in the observed specimen of <italic><tp:taxon-name><tp:taxon-name-part taxon-name-part-type="genus">Leptanilla</tp:taxon-name-part> <tp:taxon-name-part taxon-name-part-type="species">clypeata</tp:taxon-name-part></tp:taxon-name></italic> nor on the figures of <xref ref-type="bibr" rid="B8">Ito et al. (2001</xref>, Figures 7A, C).</p><p>In addition to the characteristics above, there are several other differences between <italic><tp:taxon-name><tp:taxon-name-part taxon-name-part-type="genus">Leptanilla</tp:taxon-name-part> <tp:taxon-name-part taxon-name-part-type="species">hypodracos</tp:taxon-name-part></tp:taxon-name></italic> and <italic><tp:taxon-name><tp:taxon-name-part taxon-name-part-type="genus">Leptanilla</tp:taxon-name-part> <tp:taxon-name-part taxon-name-part-type="species">clypeata</tp:taxon-name-part></tp:taxon-name></italic>, which should be confirmed with future collection of both species. The head of <italic><tp:taxon-name><tp:taxon-name-part taxon-name-part-type="genus">Leptanilla</tp:taxon-name-part> <tp:taxon-name-part taxon-name-part-type="species">hypodracos</tp:taxon-name-part></tp:taxon-name></italic> (<abbrev xmlns:xlink="http://www.w3.org/1999/xlink" xlink:title="Cephalic Index. Calculated as: HW / HL × 100" xlink:type="simple">CI</abbrev> = 76–78) is slightly narrower than that of <italic><tp:taxon-name><tp:taxon-name-part taxon-name-part-type="genus">Leptanilla</tp:taxon-name-part> <tp:taxon-name-part taxon-name-part-type="species">clypeata</tp:taxon-name-part></tp:taxon-name></italic> (<abbrev xmlns:xlink="http://www.w3.org/1999/xlink" xlink:title="Cephalic Index. Calculated as: HW / HL × 100" xlink:type="simple">CI</abbrev> = 82 in <xref ref-type="bibr" rid="B8">Ito et. al. 2001</xref>, and <abbrev xmlns:xlink="http://www.w3.org/1999/xlink" xlink:title="Cephalic Index. Calculated as: HW / HL × 100" xlink:type="simple">CI</abbrev> = 84 with our measurements below) (Fig. <xref ref-type="fig" rid="F1">1</xref>). In profile view, the metanotal groove appears more deeply impressed in <italic><tp:taxon-name><tp:taxon-name-part taxon-name-part-type="genus">Leptanilla</tp:taxon-name-part> <tp:taxon-name-part taxon-name-part-type="species">hypodracos</tp:taxon-name-part></tp:taxon-name></italic> than it does in <italic><tp:taxon-name><tp:taxon-name-part taxon-name-part-type="genus">Leptanilla</tp:taxon-name-part> <tp:taxon-name-part taxon-name-part-type="species">clypeata</tp:taxon-name-part></tp:taxon-name></italic>. In full-face view, the anterior part of the clypeal projection is slightly concave to straight in <italic><tp:taxon-name><tp:taxon-name-part taxon-name-part-type="genus">Leptanilla</tp:taxon-name-part> <tp:taxon-name-part taxon-name-part-type="species">hypodracos</tp:taxon-name-part></tp:taxon-name></italic> but deeply concave in <italic><tp:taxon-name><tp:taxon-name-part taxon-name-part-type="genus">Leptanilla</tp:taxon-name-part> <tp:taxon-name-part taxon-name-part-type="species">clypeata</tp:taxon-name-part></tp:taxon-name></italic>. Lastly, in dorsal view the pronotum of <italic><tp:taxon-name><tp:taxon-name-part taxon-name-part-type="genus">Leptanilla</tp:taxon-name-part> <tp:taxon-name-part taxon-name-part-type="species">hypodracos</tp:taxon-name-part></tp:taxon-name></italic> (<abbrev xmlns:xlink="http://www.w3.org/1999/xlink" xlink:title="Pronotal Width. Maximum width of pronotum measured in dorsal view" xlink:type="simple">PNW</abbrev> = 0.18 mm) is narrower than that of <italic><tp:taxon-name><tp:taxon-name-part taxon-name-part-type="genus">Leptanilla</tp:taxon-name-part> <tp:taxon-name-part taxon-name-part-type="species">clypeata</tp:taxon-name-part></tp:taxon-name></italic> (<abbrev xmlns:xlink="http://www.w3.org/1999/xlink" xlink:title="Pronotal Width. Maximum width of pronotum measured in dorsal view" xlink:type="simple">PNW</abbrev> = 0.20 mm).</p></tp:treatment-sec><ref-list><ref id="B11"><mixed-citation xmlns:xlink="http://www.w3.org/1999/xlink" xlink:type="simple">
          <person-group><name name-style="western"><surname>Masuko</surname><given-names>K</given-names></name></person-group> (<year>1990</year>) <article-title>Behavior and ecology of the enigmatic ant <italic><tp:taxon-name><tp:taxon-name-part taxon-name-part-type="genus">Leptanilla</tp:taxon-name-part> <tp:taxon-name-part taxon-name-part-type="species">japonica</tp:taxon-name-part></tp:taxon-name></italic> Baroni Urbani (<tp:taxon-name><tp:taxon-name-part taxon-name-part-type="order">Hymenoptera</tp:taxon-name-part></tp:taxon-name>: <tp:taxon-name><tp:taxon-name-part taxon-name-part-type="family">Formicidae</tp:taxon-name-part></tp:taxon-name>: <tp:taxon-name><tp:taxon-name-part taxon-name-part-type="subfamily">Leptanillinae</tp:taxon-name-part></tp:taxon-name>).</article-title> <source>Insectes Sociaux</source> <volume>37</volume>: <fpage>31</fpage>–<lpage>57</lpage>. doi: <ext-link xlink:type="simple" ext-link-type="doi" xlink:href="10.1007/BF02223813">10.1007/BF02223813</ext-link></mixed-citation></ref><ref id="B3"><mixed-citation xmlns:xlink="http://www.w3.org/1999/xlink" xlink:type="simple">
          <person-group><name name-style="western"><surname>Baroni Urbani</surname><given-names>C</given-names></name></person-group> (<year>1977</year>) <article-title>Materiali per una revisione della sottofamiglia <tp:taxon-name><tp:taxon-name-part taxon-name-part-type="subfamily">Leptanillinae</tp:taxon-name-part></tp:taxon-name> Emery (<tp:taxon-name><tp:taxon-name-part taxon-name-part-type="order">Hymenoptera</tp:taxon-name-part></tp:taxon-name>: <tp:taxon-name><tp:taxon-name-part taxon-name-part-type="family">Formicidae</tp:taxon-name-part></tp:taxon-name>).</article-title> <source>Entomologica Basiliensia</source> <volume>2</volume>: <fpage>427</fpage>–<lpage>488</lpage>.</mixed-citation></ref><ref id="B8"><mixed-citation xmlns:xlink="http://www.w3.org/1999/xlink" xlink:type="simple">
          <person-group><name name-style="western"><surname>Ito</surname><given-names>F</given-names></name><name name-style="western"><surname>Yamane</surname><given-names>S</given-names></name><name name-style="western"><surname>Eguchi</surname><given-names>K</given-names></name><name name-style="western"><surname>Noerdjito</surname><given-names>WA</given-names></name><name name-style="western"><surname>Kahono</surname><given-names>S</given-names></name><name name-style="western"><surname>Tsuji</surname><given-names>K</given-names></name><name name-style="western"><surname>Ohkawara</surname><given-names>K</given-names></name><name name-style="western"><surname>Yamauchi</surname><given-names>K</given-names></name><name name-style="western"><surname>Nishida</surname><given-names>T</given-names></name><name name-style="western"><surname>Nakamura</surname><given-names>K</given-names></name></person-group> (<year>2001</year>) <article-title>Ant species diversity in the Bogor Botanic Garden, West Java, Indonesia, with descriptions of two new species of the genus <italic><tp:taxon-name><tp:taxon-name-part taxon-name-part-type="genus">Leptanilla</tp:taxon-name-part></tp:taxon-name></italic> (<tp:taxon-name><tp:taxon-name-part taxon-name-part-type="order">Hymenoptera</tp:taxon-name-part></tp:taxon-name>, <tp:taxon-name><tp:taxon-name-part taxon-name-part-type="family">Formicidae</tp:taxon-name-part></tp:taxon-name>).</article-title> <source>Tropics</source> <volume>10</volume>: <fpage>379</fpage>–<lpage>404</lpage>. doi: <ext-link xlink:type="simple" ext-link-type="doi" xlink:href="10.3759/tropics.10.379">10.3759/tropics.10.379</ext-link></mixed-citation></ref></ref-list></tp:taxon-treatment>
